# Supplementary material for: Membrane-Based Solvent Exchange Process for Purification of API Crystal Suspensions
Source: Membranes (Basel). 2023 Feb 23;13(3):263. doi: 10.3390/membranes13030263 (PMC10058991; doi:10.3390/membranes13030263)
Supplement: Supplementary file 1 [file membranes-13-00263-s001.zip]

Archive with 1 entries (1 files):
- membranes-2218127-supplementary.pdf
